# Supplementary material for: Computational Studies of SARS-CoV-2 3CLpro: Insights from MD Simulations
Source: Int J Mol Sci. 2020 Jul 28;21(15):5346. doi: 10.3390/ijms21155346 (PMC7432786; doi:10.3390/ijms21155346)
Supplement: Supplementary file 1 [file ijms-21-05346-s001.zip]

Archive with 1 entries (1 files):
- SI_REsubmission_v2.docx
